# Supplementary material for: PDE3A and GSK3B as Atrial Fibrillation Susceptibility Genes in the Chinese Population via Bioinformatics and Genome-Wide Association Analysis
Source: Biomedicines. 2023 Mar 15;11(3):908. doi: 10.3390/biomedicines11030908 (PMC10046458; doi:10.3390/biomedicines11030908)
Supplement: Supplementary file 1 [file biomedicines-11-00908-s001.zip]

Archive with 1 entries (1 files):
- biomedicines-2230845-supplementary.pdf
